# Supplementary material for: Thyroid Hormone Metabolites Quantified in Pup and Adult Rat Cerebellum, Cortex and Whole-Brain Samples Using an Automated Online SPE-LC-MS/MS Method
Source: Metabolites. 2024 Jan 17;14(1):61. doi: 10.3390/metabo14010061 (PMC10820277; doi:10.3390/metabo14010061)
Supplement: Supplementary file 1 [file metabolites-14-00061-s001.zip]

Archive with 1 entries (1 files):
- metabolites-2809592-supplementary.pdf
